# Supplementary material for: Associations between Paternal Anxiety and Infant Weight Gain
Source: Children (Basel). 2021 Oct 28;8(11):977. doi: 10.3390/children8110977 (PMC8618665; doi:10.3390/children8110977)
Supplement: Supplementary file 1 [file children-08-00977-s001.zip]

Archive with 1 entries (1 files):
- children-1418793-supplementary.pdf
